# Supplementary material for: Formation of Neutrophil Extracellular Traps by Reduction of Cellular Cholesterol Is Independent of Oxygen and HIF-1α
Source: Int J Mol Sci. 2022 Mar 16;23(6):3195. doi: 10.3390/ijms23063195 (PMC8954871; doi:10.3390/ijms23063195)
Supplement: Supplementary file 1 [file ijms-23-03195-s001.zip]

Archive with 1 entries (1 files):
- ijms-1635023-supplementary.pdf
